# Supplementary material for: Sphingosine kinase 1 expression enhances colon tumor growth
Source: J Transl Med. 2017 Jun 6;15:120. doi: 10.1186/s12967-017-1220-x (PMC5460497; doi:10.1186/s12967-017-1220-x)
Supplement: Supplementary file 2 — Additional file 2. Dataset information. [file 12967_2017_1220_MOESM2_ESM.xlsx]

## Sheet: TMA
												SphK1			COX-2			SphK1 + COX-2			SphK1			COX-2
												Cancer			Cancer			Cancer			NAT			NAT
No.	Gender	Age	T	N	M	AJCC Clinical Stage (version 7.0)	Grade	Surgery Date	Survival Status	Visit Date	Survival Months	Intensity	proportion	Total	Intensity	proportion	Total	Intensity	proportion	Total	Intensity	proportion	Total	Intensity	proportion	Total
1	M	63	3	1a	0	ⅢB	G2	2008.4	0	2013.9	65	1	3	4	1	3	4	2	6	8	1	3	4	2	1	3
2	M	75	3	0	0	ⅡA	G2	2008.4	1	2010-05-28	25	1	3	4	1	3	4	2	6	8	1	3	4	2	1	3
3	M	73	1	0	0	Ⅰ	G1	2008.4	0	2013.9	65	1	3	4	1	3	4	2	6	8	2	3	5	-	-	0
4	M	70	3	0	0	ⅡA	G2	2008.4	0	2013.9	65	1	3	4	1	3	4	2	6	8	1	3	4	1	3	4
5	M	81	3	0	0	ⅡA	G2	2008.4	1	2011-04-02	36	-	-	0	-	-	0	#VALUE!	#VALUE!	0	1	3	4	2	1	3
6	F	81	3	0	0	ⅡA	G3	2008.4	0	2013.9	65	1	3	4	1	3	4	2	6	8	1	3	4	2	1	3
7	M	67	3	0	0	ⅡA	G2	2008.4	0	2013.9	65	1	3	4	2	1	3	3	4	7	1	3	4	2	3	5
8	M	56	3	1b	0	ⅢB	G1-G2	2008.4	1	2012-08-16	52	1	3	4	2	1	3	3	4	7	1	3	4	-	-	0
9	F	75	4b	1a	0	ⅢC	G2-G3	2008.4	1	2009-10-22	18	2	3	5	2	1	3	4	4	8	1	3	4	1	3	4
10	F	66	3	1b	0	ⅢB	G2-G3	2008.5	0	2013.9	64	2	3	5	1	3	4	3	6	9	1	3	4	1	3	4
11	M	52	4b	0	0	ⅡC	G2	2008.5	1	2010-07-05	26	1	3	4	2	1	3	3	4	7	1	3	4	2	1	3
12	F	80	3	1b	0	ⅢB	G1-G2	2008.5	0	2013.9	64	1	3	4	2	1	3	3	4	7	1	3	4	2	2	4
13	M	60	3	0	0	ⅡA	G2	2008.5	0	2013.9	64	1	3	4	1	3	4	2	6	8	1	3	4	2	1	3
14	M	83	3	0	0	ⅡA	G2	2008.5	1	2010-01-13	20	1	3	4	2	1	3	3	4	7	1	3	4	2	2	4
15	M	61	3	1b	0	ⅢB	G2-G3	2008.5	0	2013.9	64	1	3	4	1	3	4	2	6	8	1	3	4	2	2	4
16	M	70	3	0	0	ⅡA	G2	2008.5	1	2011-11-12	42	1	3	4	2	2	4	3	5	8	1	3	4	2	2	4
17	F	48	3	0	0	ⅡA	G3	2008.5	0	2013.9	64	1	3	4	2	2	4	3	5	8	1	3	4	2	1	3
18	M	73	3	0	0	ⅡA	G2	2008.5	1	2010-07-22	26	2	2	4	1	3	4	3	5	8	1	3	4	2	1	3
19	M	61	4b	2a	0	ⅢC	G1-G2	2008.5	1	2008-06-30	1	1	3	4	2	1	3	3	4	7	1	3	4	2	1	3
20	M	47	3	0	0	ⅡA	G2	2008.5	0	2013.9	64	1	3	4	1	3	4	2	6	8	1	3	4	2	1	3
21	M	62	3	1b	0	ⅢB	G2	2008.5	1	2010-10-07	29	-	-	0	-	-	0	#VALUE!	#VALUE!	0	1	3	4	2	3	5
22	F	66	3	0	0	ⅡA	G2	2008.5	0	2013.9	64	1	3	4	2	2	4	3	5	8	1	3	4	2	2	4
23	M	72	2	0	0	Ⅰ	G2	2008.5	1	2009-08-18	15	2	1	3	2	2	4	4	3	7	1	3	4	2	1	3
24	F	68	3	0	0	ⅡA	G2	2008.5	0	2013.9	64	1	3	4	1	3	4	2	6	8	-	-	0	-	-	0
25	F	91	4a	1a	0	ⅢB	G2	2008.6	1	2012-07-13	49	1	3	4	1	3	4	2	6	8	1	3	4	2	1	3
26	M	69	3	0	0	ⅡA	G2	2008.6	1	2013-03-15	57	1	3	4	2	1	3	3	4	7	1	3	4	2	1	3
27	M	65	3	0	0	ⅡA	G2	2008.6	0	2013.9	63	1	3	4	2	1	3	3	4	7	1	3	4	2	1	3
28	F	71	3	2b	0	ⅢC	G2-G3	2008.6	1	2009-05-18	11	1	3	4	2	1	3	3	4	7	-	-	0	-	-	0
29	M	62	3	2a	0	ⅢB	G3	2008.6	1	2008-09-02	3	1	3	4	2	1	3	3	4	7	1	3	4	2	1	3
30	F	57	3	1b	0	ⅢB	G2	2008.6	0	2013.9	63	1	3	4	2	2	4	3	5	8	1	3	4	2	1	3
31	F	69	3	1b	1a	ⅣA	G2	2008.6	1	2009-01-30	7	1	3	4	1	3	4	2	6	8	1	3	4	2	2	4
32	M	48	3	1a	0	ⅢB	G2	2008.6	0	2013.9	63	1	3	4	2	3	5	3	6	9	1	3	4	2	3	5
33	F	79	4a	1a	0	ⅢB	G1-G2	2008.6	0	2013.9	63	1	3	4	2	1	3	3	4	7	-	-	0	-	-	0
34	F	58	3	0	0	ⅡA	G2	2008.6	0	2013.9	63	2	2	4	1	3	4	3	5	8	1	3	4	1	3	4
35	M	62	3	0	0	ⅡA	G2	2008.6	0	2012.8		1	3	4	1	3	4	2	6	8	1	3	4	2	3	5
36	M	84	2	0	0	Ⅰ	G2	2008.6	0	2013.9	63	1	3	4	1	3	4	2	6	8	1	3	4	2	3	5
37	F	75	3	1b	0	ⅢB	G2	2008.7	0	2012.8		1	3	4	2	1	3	3	4	7	1	3	4	2	3	5
38	F	77	4a	0	0	ⅡB	G2	2008.7	1	2012-04-23	45	1	3	4	2	1	3	3	4	7	1	3	4	2	2	4
39	M	72	3	0	0	ⅡA	G2	2008.7	1	2008-12-23	5	1	3	4	2	1	3	3	4	7	1	3	4	2	1	3
40	M	56	3	2b	0	ⅢC	G3	2008.7	1	2009-03-21	8	1	3	4	1	3	4	2	6	8	1	3	4	2	3	5
41	M	67	3	0	0	ⅡA	G1	2008.7	0	2012.8		1	3	4	1	3	4	2	6	8	1	3	4	2	1	3
42	M	72	3	0	0	ⅡA	G1-G2	2008.8	0	2013.9	61	1	3	4	1	3	4	2	6	8	1	3	4	2	2	4
43	M	83	3	0	0	ⅡA	G2	2008.8	1	2008-09-17	1	1	3	4	2	1	3	3	4	7	1	3	4	2	1	3
44	F	63	3	0	0	ⅡA	G2	2008.8	1	2009-10-15	14	1	3	4	2	2	4	3	5	8	1	3	4	2	1	3
45	F	61	3	1a	0	ⅢB	G1-G3	2008.8	1	2013-02-22	54	1	3	4	1	3	4	2	6	8	1	3	4	2	2	4
46	M	76	4a	1b	0	ⅢB	G2-G3	2008.8	1	2009-06-05	10	1	3	4	2	1	3	3	4	7	1	3	4	2	2	4
47	M	75	3	0	0	ⅡA	G2-G3	2008.8	0	2013.9	61	1	3	4	2	1	3	3	4	7	1	3	4	2	1	3
48	F	71	4a	0	0	ⅡB	G1-G2	2008.8	0	2012.8		1	3	4	1	3	4	2	6	8	1	3	4	2	1	3
49	F	75	3	1b	1a	ⅣA	G2	2008.8	0	2012.8		1	3	4	2	1	3	3	4	7	1	3	4	2	3	5
50	M	61	3	1a	0	ⅢB	G3	2008.8	1	2010-07-24	23	-	-	0	-	-	0	#VALUE!	#VALUE!	0	1	3	4	2	1	3
51	F	77	3	1b	0	ⅢB	G2	2008.8	1	2009-02-02	6	1	3	4	2	3	5	3	6	9	1	3	4	2	3	5
52	M	60	3	0	1a	ⅣA	G1-G2	2008.8	1	2009-11-27	15	1	3	4	1	3	4	2	6	8	-	-	0	-	-	0
53	F	62	4a	1c	0	ⅢB	G2	2008.8	0	2013.9	61	1	3	4	2	1	3	3	4	7	-	-	0	-	-	0
54	M	54	4a	1a	0	ⅢB	G1-G2	2008.8	0	2013.9	61	-	-	0	-	-	0	#VALUE!	#VALUE!	0	1	3	4	2	1	3
55	F	61	3	2a	0	ⅢB	G2	2008.8	0	2013.9	61	1	3	4	2	2	4	3	5	8	1	3	4	2	1	3
56	F	55	3	1a	0	ⅢB	G2	2008.8	0	2013.9	61	2	3	5	2	1	3	4	4	8	1	3	4	2	1	3
57	F	68	3	1c	0	ⅢB	G2	2008.8	1	2009-12-28	16	1	3	4	1	3	4	2	6	8	1	3	4	2	1	3
58	M	76	4a	0	0	ⅡB	G1-G2	2008.8	0	2013.9	61	1	3	4	2	2	4	3	5	8	1	3	4	2	1	3
59	F	83	4a	1a	0	ⅢB	G3	2008.9	1	2013-08-10	59	1	3	4	2	1	3	3	4	7	1	3	4	2	2	4
60	F	82	4a	0	0	ⅡB	G2	2008.9	1	2009-08-08	11	1	3	4	1	3	4	2	6	8	1	3	4	2	1	3
61	F	51	4a	1a	0	ⅢB	G2	2008.9	0	2013.9	60	1	3	4	1	3	4	2	6	8	1	3	4	2	1	3
62	M	51	4a	2b	0	ⅢC	G3	2008.9	1	2009-12-18	15	2	2	4	2	3	5	4	5	9	1	3	4	2	1	3
63	F	67	3	0	0	ⅡA	G2	2008.9	1	2009-10-24	13	1	3	4	1	3	4	2	6	8	1	3	4	2	2	4
64	F	68	3	1b	0	ⅢB	G2-G3	2008.9	0	2013.9	60	1	3	4	2	1	3	3	4	7	1	3	4	2	2	4
65	M	66	3	1a	0	ⅢB	G2	2008.9	0	2013.9	60	2	3	5	2	1	3	4	4	8	1	3	4	1	3	4
66	F	76	3	0	0	ⅡA	G2	2008.9	1	2012-11-05	50	1	3	4	2	2	4	3	5	8	1	3	4	2	1	3
67	M	73	4a	2a	0	ⅢC	G1-G3	2008.9	1	2009-01-29	4	1	3	4	2	1	3	3	4	7	1	3	4	2	3	5
68	F	55	4a	0	0	ⅡB	G2	2008.9	1	2012-04-22	43	1	3	4	1	3	4	2	6	8	1	3	4	2	3	5
69	M	62	3	0	0	ⅡA	G1-G2	2008.9	0	2012.8		1	3	4	1	3	4	2	6	8	1	3	4	2	1	3
70	M	57	3	0	0	ⅡA	G1-G2	2008.9	1	2010-03-05	18	1	3	4	2	3	5	3	6	9	1	3	4	2	1	3
71			3	1b	0	ⅢB	G2	2008.9	1	2010-05-14	20	1	3	4	2	1	3	3	4	7	1	3	4	2	2	4
72	M	72	3	1b	0	ⅢB	G2	2008.10	1	2009-11-29	13	1	3	4	2	2	4	3	5	8	1	3	4	2	1	3
73	M	88	2	0	0	Ⅰ	G2-G3	2008.10	0	2013.9	59	1	3	4	2	1	3	3	4	7	1	3	4	2	1	3
74	M	56	3	1a	0	ⅢB	G1-G3	2008.10	0	2013.9	59	1	3	4	1	3	4	2	6	8	1	3	4	2	1	3
75	M	75	3	0	0	ⅡA	G1	2008.10	0	2013.9	59	1	3	4	2	1	3	3	4	7	1	3	4	2	2	4
76	F	51	4a	2a	1b	ⅣB	G3	2008.10	1	2008-12-06	2	1	3	4	1	3	4	2	6	8	1	3	4	2	1	3
77	F	45	4a	1a	0	ⅢB	G2-G3	2008.10	0	2013.9	59	1	3	4	1	3	4	2	6	8	1	3	4	2	1	3
78	M	81	4a	1b	1a	ⅣA	G1-G2	2008.10	1	2010-01-25	15	1	3	4	1	3	4	2	6	8	1	3	4	2	1	3
79	M	61	2	0	0	Ⅰ	G1-G2	2008.10	0	2013.9	59	1	3	4	1	3	4	2	6	8	1	3	4	2	1	3
80	F	66	4a	1b	0	ⅢB	G1-G2	2008.10	0	2013.9	59	1	3	4	1	3	4	2	6	8	1	3	4	2	1	3
81	F	62	3	1b	0	ⅢB	G2	2008.10	0	2013.9	59	1	3	4	2	1	3	3	4	7	1	3	4	2	3	5
82	M	32	3	1a	0	ⅢB	G3	2008.10	0	2012.8		1	3	4	2	3	5	3	6	9	-	-	0	-	-	0
83	M	62	3	1c	0	ⅢB	G2-G3	2008.10	0	2012.8		1	3	4	2	1	3	3	4	7	1	3	4	2	2	4
84	F	74	3	1b	0	ⅢB	G2-G3	2008.11	1	2009-12-12	13	2	3	5	1	3	4	3	6	9	1	3	4	1	3	4
85	M	71	3	1a	0	ⅢB	G2	2008.11	0	2013.9	58	1	3	4	1	3	4	2	6	8	1	3	4	2	2	4
86	M	67	3	1a	0	ⅢB	G2	2008.11	1	2010-12-10	25	1	3	4	2	2	4	3	5	8	1	3	4	2	2	4
87	M	82	4a	1a	0	ⅢB	G1-G2	2008.11	0	2013.9	58	1	3	4	1	3	4	2	6	8	1	3	4	2	1	3
88	F	81	4a	0	0	ⅡB	G2	2008.11	0	2013.9	58	1	3	4	2	3	5	3	6	9	1	3	4	2	1	3
89	F	67	3	0	0	ⅡA	G2	2008.11	0	2012.8		-	-	0	-	-	0	#VALUE!	#VALUE!	0	1	3	4	2	1	3
90	M	70	4b	0	0	ⅡA	G2-G3	2008.11	1	2009-09-06	10	1	3	4	1	3	4	2	6	8	1	3	4	1	3	4
												1.09589	2.93151	3.81818	1.57534	2.16438	3.54545	#VALUE!	#VALUE!	7.36364	1	3	3.68831	1.94366	1.66197	3.32468
												0.296479	0.304082	0.928032	0.497712	0.913079	1.02013	#VALUE!	#VALUE!	1.83467	0	0	1.07923	0.232214	0.80965	1.20789
									0 - survuved		57
									1 - deceased
